# Supplementary material for: Comprehensive Molecular Screening by Next Generation Sequencing of Gastrointestinal Stromal Tumors (GISTs): In Silico Analysis and Classification of Rare KIT Exon 11 Mutations
Source: Cancer Med. 2025 Dec 8;14(23):e71430. doi: 10.1002/cam4.71430 (PMC12683276; doi:10.1002/cam4.71430)
Supplement: Supplementary file 1 — Supplemental Table 1: Clinicopathological Characteristics of the patient's cohort. [file CAM4-14-e71430-s001.xlsx]

## Sheet: Supplemental Table 1
Supplementary Table 1. Clinicopathological Features and NGS Findings of the Patient Cohort
Patient	Age at Diagnosis	Gender	PRIMARY TUMOUR													Pazient's vital status	OS (months)	Site Molecular analysis specimen	Type of Molecular analysis specimen	Imatinib neo adjuvant treatment	Imatinib adjuvant treatment	Relapse after adjuvant treatment	Time to relapse (Months)	1st line metastatic treatmnet	1st line metastatic drug	Progression after 1st line therapy	PFS 1st line therapy (momths)	2nd line metastatic treatment	2nd line metastatic drug	Notes
			Site	Size (Maximum)	Morphology	NIH Grading	KI67%	mitotic index	CD117	CD34	DOG1	necrosis	UICC 2017	Initial stage	Radical surgery
1	60.3534	F	ileum	16 cm	spindle and epithelioid	High	6-8%	4/25 HPF	pos	neg	pos	YES	pT4 V0 L0 R0	localized	YES	ALIVE	25.1667	Ileum	surgery		YES	NO
2	59.9205	M	stomach	3 cm	spindle	Very Low	0.05	2/25 HPF	pos	pos	focally pos	YES	pT2 V0 L0 R0	localized	YES	ALIVE	21.5	Stomach	surgery		NO
3	47.9562	M	stomach	Not determined	spindle	Not determined	Not Determined	5/25 HPF	pos	pos	focally pos	NO	Not Determined	localized	YES	ALIVE	23.1333	Stomach	surgery		YES	NO
4	72.8548	M	ileum	8 cm	spindle	Moderate	0.03	1/25 HPF	pos	pos	pos	YES	pT3 N0 Pn0 V0 R0	locally advanced	YES	ALIVE	121	Ileum	surgery		YES	YES	83	YES	IMATINIB	YES	11	YES	Sunitinib
5	61.4575	M	ileum	10 cm	spindle	Moderate	0.01	1/25 HPF	pos	pos	pos	NO	pT3 V0 L0 R0	localized	YES	ALIVE	42.5333	Ileum	surgery		YES	NO
6	70.3123	M	jejunum	20 cm	spindle	High	0.08	8-10/25HPF	pos	pos	pos	YES	pT4 M1	metastatic	NO	DEAD	24.2333	jejunum	surgery					YES	IMATINIB	YES	17	YES	Sunitinib
7	39.0603	F	stomach	nv	spindle	Not determined	0.5	Not Determined	pos	pos	pos	NO	Not applicable	localized	YES	DEAD	358.833	liver	biopsy		NO	YES	48	YES	Epirubicin + Ifosfamide	YES	24	see notes		Surgery of relapse in 1999 --> relapse in 2022 when Imatinib was started--> imatinib ongoing at last FU in 2020
8	47.7671	M	stomach	20 cm	spindle and epithelioid	High	0.2	42/25 HPF	pos	pos	focally pos	YES	pT4 N0 R0 M1	metastatic	NO	DEAD	29.9333	Stomach	surgery (palliative)					YES	IMATINIB	YES	13	YES	Imatinib 800 mg
9	58.9726	F	small bowel	No data	spindle	Not determined	6-7%	<1/25HPF	pos	neg	focally pos	NO	pT2 V0 L0	localized	YES	No data		Small bowel	surgery	No data	No data	No data	No data
10	28.7507	M	ileum	No data	spindle	Not Determined	Not Determined	Not Determined	pos	focally pos	Not Determined	YES	No data	localized	YES	ALIVE	220.133	Ileum	biopsy on relapse		No data	YES (relapse - no data on adjuvant)	78	YES	IMATINIB	NO
11	54.8	F	stomach	No data	spindle	Not Determined	Not Determined	Not Determined	pos	pos	Not Determined	NO	Not Determined	locally advanced	YES	ALIVE	49.8	Stomach	FNAB	YES	YES	NO
12	64.8932	F	ileum	12 cm	spindle	High	Not determined	38/50 HPF	pos	focally pos	pos	YES	pT2 N0	metastatic	NO	ALIVE	40	Ileum	surgery					YES	IMATINIB	NO
13	60.3753	M	ileum	2 cm	spindle	Null	Not determined	1X25 HPF	pos	pos	pos	NO	pT1 V0 L0 Pn0	localized	YES	ALIVE	37	Ileum	surgery		NO	NO
14	49.9753	F	stomach	2 cm	spindle	Null	0.05	5/25 HPF	pos	pos	Not Determined	NO	No data	localized	YES	ALIVE	33.4	Stomach	surgery		NO	NO
15	67.9315	F	stomach	no data	spindle and epithelioid	Not determined	5-8%	1X10 HPF*	pos	neg	pos	NO	Not Determined	metastatic	NO	ALIVE	21.4	Peritoneum	biopsy					YES	IMATINIB	NO
16	52.1726	M	stomach	8,5 cm	spindle	Not determined	Not Determined	Not Determined	pos	pos	pos	NO	Not Determined	localized	YES	ALIVE	103.567	Liver	biopsy on relapse		YES	YES	87	YES	IMATINIB	NO
17	60.2137	F	stomach	10 cm	epithelioid	Not determined	Not Determined	Not Determined	pos	neg	neg	YES	Not Determined	metastatic	NO	DEAD	18.6	Liver	FNAB		NO			YES	IMATINIB	YES	3	NO
18	68.3288	F	stomach	4 cm	spindle	Very Low	nv	3/25HPF	pos	pos	Not Determined	NO	pT2 Nx V0 R0	localized	YES	ALIVE	24.8667	Stomach	surgery		NO
19	62.6932	M	stomach	4 cm	epithelioid	Very low	2-3%	<5 /25HPF	pos	pos	neg	NO	pT2 V0 L0 R0	localized	YES	ALIVE	20.9667	Stomach	surgery		NO
20	49.9342	M	stomach	50 cm	spindle and epithelioid	Moderate	0.03	<5 /25HPF	focally pos	pos	neg	NO	pT4 N0 V0 R0	locally advanced	YES	ALIVE	58.8	Stomach	surgery		NO			YES	IMATINIB	NO
21	19.8329	F	stomach	No data	spindle and epithelioid	Not determined	0.6	15/10 HPF*	neg	neg	neg	Not Determined	Not Determined	metastatic	YES	DEAD	244.6	Stomach	biopsy on relapse		NO		240	YES	IMATINIB	YES	2	NO
22	59.6219	M	duodenum	3,5 cm	spindle and epithelioid	Low	0.02	2/25HPF	pos	pos	pos	NO	pT2 N0 Pn0 V0 R0	localized	YES	ALIVE	21.7333	Duodenum	surgery		NO
23	80.0548	F	peritoneum	No data	epithelioid	Not determined	0.3		pos	pos	neg	NO	Not applicable	metastatic	NO	DEAD		Peritoneum	FNAB		NO			NO						palliative therapy
24	72.6164	M	stomach	7 cm	epithelioid	Low		2/25HPF	pos	pos	neg	NO	pT3 N0 Pn0 V0 R0	localized	YES	ALIVE	12.8667	Stomach	surgery		NO
25	79.4164	F	stomach	3.5	spindle and epithelioid	Moderate	0.15	5/25/HPF	pos	pos	pos	NO	pT2 N0 Pn0 V0 R0	localized	YES	ALIVE	10.8667	Stomach	surgery		NO
26	69.5315	M	stomach	3 cm	spindle	Low	0.05	3/25HPF	pos	pos	pos	NO	pT2 V0 L0 R0	localized	YES	ALIVE	12.0333	Stomach	surgery		NO
27	46.7096	M	jejunum	7 cm	spindle	Not determined	Not determined	Not determined	pos	neg	pos	Not Determined	Not Determined	locally advanced	YES	ALIVE	16.7667	jejunum	surgery	YES	YES	NO
28	52.4986	F	stomach	3 cm	spindle	Low	0.03	<5/25HPF	pos	pos	pos	NO	pT2 V0 L0 R0	localized	YES	ALIVE	9.73333	Stomach	surgery		NO
29	66.7041	F	stomach	4 cm	spindle	Low	0.02	<5/25HPF	pos	pos	pos	NO	pT2 R0	localized	YES	ALIVE	11.6667	Stomach	surgery		NO
30	79.1151	F	stomach	24 cm	epithelioid	High	nd	<5/25HPF	no data	no data	no data	YES	pT4 R0	localized	YES	ALIVE	76.8	Stomach	surgery		YES	YES	68	YES	IMATINIB	NO
31	33.9068	F	stomach	No data	spindle	Not determined	Not Determined	Not Determined	pos	pos	Not Determined	Not Determined	Not Determined	metastatic	NO	ALIVE	189.067	liver	biopsy on relapse		NO		189	YES	IMATINIB	YES	174	YES	Sunitinib	Radiofrequency ablation on liver met in oligoPD
